# Supplementary material for: Dietary protein supplementation results in molecular and cellular changes related to T helper type 2 immunity in the lung and small intestine in lactating rats re-infected with Nippostrongylus brasiliensis
Source: Parasitology. 2021 Nov 3;149(3):337–46. doi: 10.1017/S0031182021001876 (PMC10090644; doi:10.1017/S0031182021001876)
Supplement: Supplementary file 1 [file S0031182021001876sup.zip]

Archive with 2 entries (2 files):
- S0031182021001876sup001.docx
- S0031182021001876sup002.docx
